# Supplementary material for: Phenotype-based cell-specific metabolic modeling reveals metabolic liabilities of cancer
Source: eLife. 2014 Nov 21;3:e03641. doi: 10.7554/eLife.03641 (PMC4238051; doi:10.7554/eLife.03641)
Supplement: Supplementary file 2. — Supplementary files 2A–D. DOI: http://dx.doi.org/10.7554/eLife.03641.019 [file elife03641s002.xlsx]

## Sheet: Supplementary File 2A
Gene expression Analysis (NCI-60)				Gene expression Analysis (HapMap)				Regression Analysis
Entrez ID	Spearman rho	P-value		Entrez ID	Spearman rho	P-value		Entrez ID
10606	0.648883	2.05752e-08		7083	0.395505	8.33724e-10		100
7385	0.602673	3.48471e-07		8836	0.38695	2.77302e-09		178
2806	0.586529	8.45456e-07		7381	-0.371776	1.22634e-08		216
10166	0.576387	1.4403e-06		4126	-0.360677	2.7593e-08		217
10797	0.570579	1.93853e-06		3613	0.360067	3.66934e-08		218
3340	-0.569884	2.00789e-06		2181	0.356908	4.89628e-08		220
57134	-0.568217	2.18395e-06		3628	-0.338884	2.39797e-07		231
6652	0.547905	5.86642e-06		5634	0.326769	5.69612e-07		440
27349	0.545293	6.63036e-06		6241	0.316102	1.56299e-06		445
4706	0.534797	1.07335e-05		5048	-0.315734	1.60917e-06		481
1431	0.528315	1.43378e-05		9194	0.315713	1.61175e-06		760
9377	0.527648	1.47663e-05		5198	0.314025	1.84094e-06		771
9469	-0.523202	1.79415e-05		4694	-0.311869	1.92838e-06		978
22934	0.521646	1.91948e-05		788	-0.311283	2.2809e-06		1152
513	0.515978	2.44796e-05		10678	-0.310578	2.40944e-06		1373
549	0.51256	2.82867e-05		55568	-0.303298	4.20822e-06		1545
5471	0.511059	3.01253e-05		224	0.299915	5.42694e-06		1591
493	-0.509059	3.2749e-05		51447	-0.297135	6.67252e-06		1806
3658	0.50414	4.01231e-05		2747	-0.294592	8.04684e-06		1808
1737	0.501695	4.43345e-05		9057	-0.29229	9.51926e-06		1809
52	0.500917	4.57578e-05		23382	-0.29193	9.77136e-06		2026
262	0.500861	4.5861e-05		4953	0.289774	1.04519e-05		2597
6390	0.498472	5.05102e-05		4695	-0.290059	1.11884e-05		2643
51382	-0.492247	6.4737e-05		7298	0.288027	1.18761e-05		2730
6392	0.487301	7.85818e-05		54187	0.287008	1.3924e-05		2752
3419	0.485968	8.27559e-05		1891	-0.284763	1.5044e-05		2876
2131	-0.483244	9.19185e-05		3939	0.28233	1.79098e-05		2877
23483	0.483189	9.21149e-05		9296	-0.282229	1.80391e-05		2878
506	0.479882	0.000104516		27430	-0.279519	2.18619e-05		3037
55568	-0.475881	0.000121567		6319	0.278098	2.60144e-05		3945
81031	-0.467739	0.000164393		2653	0.277739	2.66679e-05		4837
4704	0.465905	0.000175775		4725	-0.272604	3.78595e-05		4907
5740	-0.46246	0.000199131		9123	0.269247	4.44918e-05		4942
1468	0.457903	0.000234382		79837	0.270149	4.46577e-05		5052
8992	-0.455013	0.000259597		2517	-0.26995	4.52585e-05		5321
8974	-0.452317	0.000285323		6509	-0.267326	5.06547e-05		5352
2729	0.4499	0.000310353		8867	-0.267228	5.42481e-05		6303
6472	0.449761	0.00031185		5860	0.266377	5.73878e-05		7306
158	0.448344	0.000327506		9453	-0.26616	5.82185e-05		7351
51805	0.445899	0.000356212		8813	0.265442	6.10359e-05		7388
2744	-0.444871	0.000368952		5832	-0.265248	6.18207e-05		7991
80142	0.44098	0.000420998		2730	0.264765	6.38112e-05		8612
9583	-0.440619	0.000426154		8140	0.261882	7.70157e-05		8821
4837	-0.439452	0.000443209		23533	-0.260509	8.41716e-05		9060
4144	0.43898	0.000450286		1890	0.2593	9.09896e-05		9388
2108	0.434673	0.000519715		272	-0.258897	9.3371e-05		9415
2542	0.430782	0.000590626		5223	0.257352	9.78097e-05		9435
191	0.429032	0.000625308		7167	0.253204	0.000133977		9955
8802	0.423641	0.000744005		6888	0.252877	0.000136748		10257
4860	0.42253	0.000770876		28231	0.25282	0.000137243		11343
115	-0.422113	0.000781177		10400	0.25233	0.000141516		23475
1718	-0.420196	0.000830181		443	-0.250822	0.000155457		23657
1537	0.419306	0.000853837		6576	0.250506	0.000158537		26002
471	0.418028	0.000888908		79646	-0.249277	0.000163482		26227
5332	-0.417472	0.000904558		3423	0.246424	0.00020382		26275
4714	0.416417	0.000934979		23498	-0.245394	0.000208041		28231
1854	0.412554	0.00105428		2762	0.245236	0.00021912		29968
292	0.412499	0.00105609		26002	-0.245078	0.000221233		50515
1545	-0.411721	0.00108176		31	0.244386	0.000221334		81031
3420	0.410998	0.0011061		5315	0.24416	0.000233895		89874
518	0.409359	0.00116316		81579	0.242913	0.000252177
55326	0.409303	0.00116514		10423	0.241896	0.000268055
64087	0.408303	0.0012013		1854	0.241155	0.000269485
1337	0.407747	0.00122183		5230	0.241003	0.000271977
3145	0.406163	0.00128206		10007	0.239459	0.000310009
56994	0.404385	0.00135286		1606	-0.238344	0.000331165
30833	0.404301	0.00135626		3707	-0.236786	0.000350184
5464	0.404246	0.00135853		8704	0.235089	0.000400893
7357	-0.403801	0.00137684		4710	-0.233711	0.00041987
4719	0.403357	0.00139537		51079	-0.233333	0.000429273
1594	0.402968	0.00141177		80347	0.233868	0.00043038
4717	0.400745	0.00150882		3614	0.23297	0.000453349
3615	0.400245	0.00153147		10560	-0.232301	0.000471208
55577	-0.397466	0.00166292		6646	0.231784	0.000485438
10229	0.396799	0.00169593		26227	0.230042	0.000519773
9945	-0.396521	0.00170986		5092	0.230289	0.000528875
11182	-0.395493	0.00176229		10402	-0.230043	0.000536379
60490	0.394909	0.00179269		2987	0.226649	0.000631337
2762	0.393437	0.00187149		1786	0.226544	0.000635125
8402	0.392575	0.00191901		9990	-0.227028	0.000636454
80235	-0.391436	0.00198351		483	0.225872	0.000659834
6567	-0.39138	0.0019867		27010	0.226127	0.000669519
1349	0.39088	0.00201567		29796	-0.224442	0.000715366
353	0.388046	0.00218705		23443	0.22303	0.000774442
521	0.386768	0.0022685		205	0.222742	0.000808642
22928	0.386684	0.00227391		514	-0.221905	0.000824664
4722	0.385912	0.00232456		5295	-0.221133	0.000883712
11343	-0.384989	0.00238633		23478	-0.218947	0.000995995
4953	0.384767	0.00240144		200576	-0.216336	0.00112052
1633	0.383822	0.0024666		2744	-0.215759	0.00115616
2643	0.383683	0.00247631		6999	-0.215656	0.00116267
2805	0.383406	0.00249584		55268	-0.215808	0.00118036
5096	0.381933	0.00260165		2875	-0.214737	0.00125011
5160	0.381794	0.00261184		10396	-0.214277	0.00128123
26002	-0.380293	0.00272412		7386	-0.214163	0.00128906
8803	0.380099	0.00273899		10165	0.21367	0.0013234
6999	-0.379376	0.00279484		6818	-0.213311	0.0013489
2098	0.378237	0.00288497		4707	-0.212602	0.00137048
51540	0.377626	0.00293438		9415	0.212763	0.0013887
10935	0.373291	0.00330692		1807	-0.21134	0.00146584
6573	0.371013	0.00351909		240	0.211137	0.00148173
				4702	0.211125	0.00148266
				1609	-0.210988	0.0014935
				5289	-0.210585	0.00155786
				5290	-0.209484	0.00165035
				1118	-0.209075	0.00168596
				1559	0.208557	0.00169805
				206358	0.208229	0.00176196
				56894	-0.207899	0.00179241
				9114	-0.207426	0.00180169
				4697	-0.207433	0.0018362
				8613	-0.204646	0.0020814
				343	0.204644	0.00211963
				2752	-0.204126	0.00217657
				10654	-0.203804	0.00221254
				6480	-0.203556	0.00224063
				4720	-0.202481	0.00232591
				48	-0.202618	0.00235002
				10682	0.20216	0.00240516
				2673	-0.20185	0.0024431
				80235	-0.201464	0.00249122
				9435	-0.20107	0.00254116
				55907	-0.20096	0.00255526
				1576	0.200488	0.00257396
				1350	-0.199323	0.00272987
				51809	-0.199234	0.00278601
				10090	-0.198037	0.00291174
				8897	-0.197802	0.00294621
				5052	-0.196811	0.00314217
				6391	-0.196793	0.00314498
				15	-0.19588	0.00324168
				97	0.195226	0.00339682
				56913	0.195137	0.00341178
				4860	0.193222	0.00374562
				51	-0.191824	0.00395522
				107	-0.191961	0.00398136
				1788	-0.191927	0.00398794
				56474	0.191593	0.00399999
				4548	0.191357	0.00404592
				2820	0.191261	0.00411803
				51557	0.189886	0.00434378
				2936	0.189456	0.00443458
				57171	0.189523	0.00447565
				1723	0.188625	0.00467116
				2678	-0.188527	0.004693
				6648	0.187862	0.00484314
				7367	-0.187265	0.00498199
				10723	0.187123	0.00501549
				79901	-0.186837	0.00508335
				5728	0.185607	0.00532601
				4758	-0.185585	0.00539138
				6472	0.1849	0.00550617
				51181	-0.184466	0.00568065
				1376	0.184347	0.00571237
				10606	0.183805	0.00579606
				6526	-0.183619	0.00584672
				7296	0.183544	0.00592952
				1595	0.183217	0.00601998
				533	0.182913	0.00610534
				2954	-0.182565	0.00620431
				100	-0.182247	0.00623219

## Sheet: Supplementary File 2B
HapMap			NCI-60
Sample name	Predicted growth rate		Sample name	Predicted growth rate
6991	0.146537		LE:CCRF-CEM	0.16486
6993	0.0953007		LE:HL-60	0.18107
6994	0.102016		LE:MOLT-4	0.16407
7000	0.112992		LE:RPMI-8226	0.17695
7019	0.0974071		LE:SR	0.169084
7022	0.112263		LE:K-562	0.191157
7055	0.094101		BR:MCF7	0.181608
7056	0.106857		UN:NCI/ADR-RES	0.156791
7345	0.108043		BR:MDA-MB-231	0.153733
7348	0.104252		BR:HS-578-T	0.152821
7357	0.095093		BR:MDA-MB-435	0.168593
10830	0.122815		BR:T47D	0.182104
10831	0.0997465		BR:MDA-N	0.17895
10835	0.0947493		BR:BT-549	0.144791
10839	0.100627		CNS:SF268	0.168688
10846	0.0887909		CNS:SF295	0.161956
10847	0.116652		CNS:SF539	0.150141
10851	0.106863		CNS:SNB-19	0.166374
10854	0.105502		CNS:SNB-75	0.140185
10855	0.0961857		CNS:U251	0.172132
10856	0.120508		CO:COLO-205	0.184716
10857	0.114513		CO:HCC2998	0.17167
10859	0.10096		CO:HCT-116	0.180918
10861	0.116205		CO:HCT-15	0.178683
11829	0.0978453		CO:HT29	0.166936
11830	0.111133		CO:KM12	0.180355
11831	0.118767		CO:SW620	0.180958
11832	0.119		RE:786-0	0.164361
11839	0.106056		RE:A498	0.148111
11840	0.112061		RE:ACHN	0.154742
11881	0.117703		RE:CAKI-1	0.156693
11882	0.107792		RE:RXF393	0.130471
11994	0.115596		RE:SN12C	0.158009
11995	0.11285		RE:TK10	0.132088
12003	0.114799		RE:UO-31	0.15229
12004	0.11674		LC:A549	0.168074
12043	0.098071		LC:EKVX	0.167087
12044	0.0929331		LC:HOP-62	0.151289
12056	0.114935		LC:HOP-92	0.14872
12057	0.102442		LC:NCI-H226	0.165601
12144	0.113397		LC:NCI-H23	0.174267
12146	0.105141		LC:NCI-H322M	0.166002
12234	0.11732		LC:NCI-H460	0.174002
12239	0.0962391		LC:NCI-H522	0.173035
12249	0.120636		OV:IGROV-1	0.163503
12707	0.100816		OV:OVCAR-3	0.167896
12717	0.104552		OV:OVCAR-4	0.170038
12752	0.11198		OV:OVCAR-5	0.149907
12753	0.111269		OV:OVCAR-8	0.173169
12761	0.109477		OV:SK-OV-3	0.131683
12802	0.10201		PR:PC-3	0.164501
12813	0.10481		PR:DU-145	0.158186
12815	0.106223		ME:LOXIMVI	0.171304
12865	0.103999		ME:MALME-3M	0.152652
12875	0.107418		ME:M14	0.160562
12878	0.112916		ME:SK-MEL-2	0.1417
18524	0.114295		ME:SK-MEL-28	0.160366
18526	0.121608		ME:SK-MEL-5	0.185602
18529	0.10562		ME:UACC-257	0.168655
18537	0.140348		ME:UACC-62	0.172781
18540	0.130752
18542	0.138922
18545	0.137575
18547	0.114758
18550	0.12764
18552	0.124469
18555	0.132947
18558	0.131792
18561	0.125668
18562	0.129093
18563	0.16428
18564	0.110519
18566	0.111443
18570	0.12925
18571	0.135242
18572	0.127178
18573	0.147741
18576	0.114632
18579	0.122328
18582	0.136028
18592	0.130066
18593	0.1274
18594	0.115517
18603	0.130018
18605	0.117678
18608	0.141519
18609	0.131531
18611	0.138598
18612	0.137591
18620	0.142179
18621	0.191544
18622	0.123211
18623	0.141704
18624	0.114397
18632	0.133554
18633	0.13509
18635	0.120659
18636	0.133261
18637	0.152483
18940	0.131998
18942	0.138809
18943	0.134587
18944	0.117894
18945	0.133426
18947	0.113796
18948	0.131909
18949	0.130995
18951	0.120057
18952	0.13095
18953	0.126068
18956	0.129766
18959	0.117282
18960	0.127878
18961	0.107902
18964	0.118792
18965	0.118856
18966	0.12553
18967	0.125116
18968	0.116243
18969	0.118848
18971	0.13552
18972	0.123911
18973	0.119695
18974	0.133224
18975	0.130104
18976	0.132237
18978	0.105275
18980	0.130075
18981	0.125247
18987	0.130983
18990	0.118799
18991	0.117156
18992	0.123426
18994	0.138183
18995	0.118815
18997	0.119903
18998	0.124149
19000	0.136122
19003	0.110684
19005	0.120537
19007	0.130743
19012	0.119003
18500	0.103853
18501	0.0781864
18502	0.0891218
18503	0.109696
18504	0.106975
18505	0.109665
18506	0.10991
18507	0.133354
18515	0.102585
18516	0.114386
18517	0.123273
18521	0.116098
18523	0.0936526
18852	0.113156
18853	0.122913
18854	0.105839
18855	0.128033
18856	0.118496
18857	0.11426
18858	0.106827
18859	0.120346
18860	0.112083
18861	0.099826
18862	0.100872
18863	0.12054
18871	0.112993
18872	0.118912
18912	0.112916
18913	0.122952
18914	0.0990812
19092	0.106249
19093	0.112454
19094	0.111999
19098	0.113608
19100	0.119499
19101	0.109839
19102	0.116326
19103	0.118992
19116	0.103505
19119	0.122858
19120	0.112019
19127	0.119939
19128	0.128915
19129	0.120628
19130	0.111446
19131	0.109376
19132	0.109727
19137	0.120979
19138	0.10905
19139	0.117982
19140	0.110979
19141	0.107988
19144	0.125854
19145	0.113588
19152	0.122234
19153	0.10949
19154	0.103154
19159	0.108636
19160	0.126767
19161	0.0982839
19171	0.111727
19172	0.0983963
19192	0.116293
19193	0.102371
19194	0.109362
19200	0.108988
19201	0.110327
19202	0.106284
19203	0.11534
19204	0.103848
19205	0.12823
19207	0.110832
19208	0.10992
19209	0.109897
19210	0.106164
19211	0.107369
19221	0.109324
19222	0.100746
19223	0.116482
19238	0.114628
19239	0.126915
19240	0.121501

## Sheet: Supplementary File 2C
List of selective drug targets predicted by PRIME
Metabolic Pathway	Reaction Description (abbreviations)	Reaction Description	Catalyzing Genes (Entrez ID)	% of knckdown growth rate in respect to the maximal wild-type growth rate (HapMap)	% of knckdown growth rate in respect to the maximal wild-type growth rate (NCI-60)
Glutamate metabolism	1pyr5c[m] + 2h2o[m] + nad[m] => glu_DASH_L[m] + h[m] + nadh[m]	1-Pyrroline-5-carboxylate + 2H2O + Nicotinamide adenine dinucleotide => L-Glutamate + H+ + Nicotinamide adenine dinucleotide - reduced	(8659.1) or (8659.2)	0.892295	0
Arginine and Proline Metabolism	glu5sa[m] => 1pyr5c[m] + h2o[m] + h[m]	L-Glutamate 5-semialdehyde <=> 1-Pyrroline-5-carboxylate + H2O + H+		0.904386	0.02371
Fatty Acid Metabolism	h[c] + malcoa[c] => accoa[c] + co2[c]	H+ + Malonyl-CoA => Acetyl-CoA + CO2	(23417.1)	0.909121	0.0383961
Transport, Mitochondrial	acrn[c] => acrn[m]	O-Acetylcarnitine => O-Acetylcarnitine	(788.1)	0.914954	0.062297
Fatty Acid Metabolism	acrn[m] + coa[m] => accoa[m] + crn[m]	O-Acetylcarnitine + Coenzyme A <=> Acetyl-CoA + L-Carnitine	(1384.1)	0.914991	0.0624211
Carnitine shuttle	accoa[c] + crn[c] => acrn[c] + coa[c]	Acetyl-CoA + L-Carnitine <=> O-Acetylcarnitine + Coenzyme A		0.917588	0.0728119
Pentose and Glucuronate Interconversions	h[c] + nadph[c] + xylu_DASH_L[c] => nadp[c] + xylt[c]	H+ + Nicotinamide adenine dinucleotide phosphate - reduced + L-Xylulose <=> Nicotinamide adenine dinucleotide phosphate + Xylitol	(51181.1)	0.959288	0.131866
Pentose and Glucuronate Interconversions	nad[c] + xylt[c] => h[c] + nadh[c] + xylu_DASH_D[c]	Nicotinamide adenine dinucleotide + Xylitol <=> H+ + Nicotinamide adenine dinucleotide - reduced + D-Xylulose		0.869006	0.0557867
Inositol Phosphate Metabolism	g6p[c] => mi1p_DASH_D[c]	D-Glucose 6-phosphate => 1D-myo-Inositol 1-phosphate	(51477.1)	0.945646	0.143291
Transport, Mitochondrial	h[c] + pi[c] => h[m] + pi[m]	H+ + Phosphate <=> H+ + Phosphate	(5250.4) or (5250.1) or (5250.3) or (5250.2)	0.947729	0.15526
Glycolysis/Gluconeogenesis	fad[m] + glyc3p[c] => dhap[c] + fadh2[m]	Flavin adenine dinucleotide oxidized + Glycerol 3-phosphate => Dihydroxyacetone phosphate + Flavin adenine dinucleotide reduced	(2820.1)	0.933475	0.168055
Inositol Phosphate Metabolism	h2o[c] + mi1p_DASH_D[c] => inost[c] + pi[c]	H2O + 1D-myo-Inositol 1-phosphate => myo-Inositol + Phosphate	(3612.1) or (3613.1)	0.959798	0.194388
Transport, Mitochondrial	crn[m] => crn[c]	L-Carnitine => L-Carnitine	(788.1)	0.952892	0.193124
Pyruvate Metabolism	lac_DASH_L[m] + nad[m] => h[m] + nadh[m] + pyr[m]	L-Lactate + Nicotinamide adenine dinucleotide <=> H+ + Nicotinamide adenine dinucleotide - reduced + Pyruvate	(3939.1)	0.801184	0.195065
Glyoxylate and Dicarboxylate Metabolism	h[c] + hpyr[c] => co2[c] + gcald[c]	H+ + Hydroxypyruvate => CO2 + Glycolaldehyde		0.840925	0.30983
Glyoxylate and Dicarboxylate Metabolism	gcald[c] + h2o[c] + nad[c] => glyclt[c] + 2h[c] + nadh[c]	Glycolaldehyde + H2O + Nicotinamide adenine dinucleotide => Glycolate + 2H+ + Nicotinamide adenine dinucleotide - reduced	(218.1) or (223.1) or (8854.2) or (224.1) or (222.1) or (8854.1) or (221.1) or (216.1) or (8854.3) or (501.1) or (220.1)	0.811239	0.285563
Pentose and Glucuronate Interconversions	atp[c] + xylu_DASH_D[c] => adp[c] + h[c] + xu5p_DASH_D[c]	ATP + D-Xylulose => ADP + H+ + D-Xylulose 5-phosphate	(9942.1)	0.888509	0.499701
Glycolysis/Gluconeogenesis	fdp[c] + h2o[c] => f6p[c] + pi[c]	D-Fructose 1,6-bisphosphate + H2O => D-Fructose 6-phosphate + Phosphate	(2203.1) or (8789.1)	0.887368	0.552496
Alanine and Aspartate Metabolism	asp_DASH_L[c] + atp[c] + gln_DASH_L[c] + h2o[c] => amp[c] + asn_DASH_L[c] + glu_DASH_L[c] + h[c] + ppi[c]	L-Aspartate + ATP + L-Glutamine + H2O => AMP + L-Asparagine + L-Glutamate + H+ + Diphosphate	(440.1) or (440.3) or (440.2)	0.868466	0.555361
Transport, Peroxisomal	gly[c] => gly[x]	Glycine <=> Glycine		0.84254	0.560186
Glyoxylate and Dicarboxylate Metabolism	h[c] + hpyr[c] + nadh[c] => glyc_DASH_S[c] + nad[c]	H+ + Hydroxypyruvate + Nicotinamide adenine dinucleotide - reduced => (S)-Glycerate + Nicotinamide adenine dinucleotide	(92483.1) or (3948.2) or (160287.1) or (3945.1 and 3939.1) or (197257.2) or (3939.1) or (197257.1) or (3948.1) or (3945.1)	0.818934	0.537921
Transport, Extracellular	glyc_DASH_S[c] => glyc_DASH_S[e]	(S)-Glycerate => (S)-Glycerate		0.818903	0.538442
Glycolysis/Gluconeogenesis	lac_DASH_L[c] + nad[c] => h[c] + nadh[c] + pyr[c]	L-Lactate + Nicotinamide adenine dinucleotide <=> H+ + Nicotinamide adenine dinucleotide - reduced + Pyruvate	(3945.1 and 3939.1) or (160287.1) or (3948.2) or (3939.1) or (3948.1) or (55293.1) or (3945.1) or (92483.1)	0.914087	0.681131
Glyoxylate and Dicarboxylate Metabolism	atp[c] + xylu_DASH_D[c] => adp[c] + h[c] + xu1p_DASH_D[c]	ATP + D-Xylulose => ADP + H+ + D-Xylulose 1-phosphate	(3795.1) or (3795.2)	0.814011	0.602522
Glyoxylate and Dicarboxylate Metabolism	xu1p_DASH_D[c] => dhap[c] + gcald[c]	D-Xylulose 1-phosphate <=> Dihydroxyacetone phosphate + Glycolaldehyde	(226.2) or (229.1) or (226.3) or (230.1) or (226.1)	0.813885	0.602825
Transport, Mitochondrial	lac_DASH_L[c] => lac_DASH_L[m]	L-Lactate => L-Lactate	(366.1)	0.91371	0.704292
Glutathione Metabolism	cgly[e] + h2o[e] => cys_DASH_L[e] + gly[e]	Cys-Gly + H2O => L-Cysteine + Glycine	(290.1)	0.894294	0.696228
Transport, Mitochondrial	h[c] + pi[c] <= h[m] + pi[m]	H+ + Phosphate <=> H+ + Phosphate	(5250.4) or (5250.1) or (5250.3) or (5250.2)	0.947729	0.15526
Glycolysis/Gluconeogenesis	2pg[c] <= 3pg[c]	D-Glycerate 2-phosphate <=> 3-Phospho-D-glycerate	(669.1) or (5223.1) or (5224.2) or (5224.1) or (669.2)	0.837419	0.231207
Glycerophospholipid Metabolism	atp[c] + dag_hs[c] <= adp[c] + h[c] + pa_hs[c]	ATP + diacylglycerol (homo sapiens) <=> ADP + H+ + phosphatidic acid (homo sapiens)	(9162.1) or (1607.1) or (8525.2) or (160851.1) or (1608.1) or (1607.2) or (8525.1) or (8527.1) or (1606.1) or (160851.2) or (8526.1) or (8525.3) or (1607.1) or (8527.2) or (1609.1)	0.839582	0.420666
Pyruvate Metabolism	lac_DASH_D[c] + nad[c] <= h[c] + nadh[c] + pyr[c]	D-Lactate + Nicotinamide adenine dinucleotide <=> H+ + Nicotinamide adenine dinucleotide - reduced + Pyruvate	(197257.1) or (197257.2)	0.918874	0.532897
Transport, Extracellular	h[e] + lac_DASH_D[e] <= h[c] + lac_DASH_D[c]	H+ + D-Lactate <=> H+ + D-Lactate	(9123.1) or (6566.1) or (23539.1) or (9194.1)	0.954523	0.71293
Transport, Extracellular	h[e] + pyr[e] <= h[c] + pyr[c]	H+ + Pyruvate <=> H+ + Pyruvate	(6566.1) or (9123.1) or (9194.1)	0.950867	0.714519
Transport, Extracellular	acetone[e] + h[e] <= acetone[c] + h[c]	Acetone + H+ <=> Acetone + H+	(6566.1) or (9123.1) or (9194.1)	0.908122	0.678781

## Sheet: Supplementary File 2D
Gene Name	Metabolic pathway	Reaction description (abbreviations)	Reaction description	Model predictions (% of growth inhibition)			Experimental data (% of growth inhibiton)
GSR	Glutamate metabolism	gthox[m] + h[m] + nadph[m] => 2gthrd[m] + nadp[m]	Oxidized glutathione + H+ + Nicotinamide adenine dinucleotide phosphate - reduced => 2Reduced glutathione + Nicotinamide adenine dinucleotide phosphate	Hs578t	MDA-MB-435		Hs578t	MDA-MB-435
				0	0.735527		0.312383	0.922091
GRHPR	Pyruvate Metabolism	lald_DASH_D[c] + nadp[c] <=> h[c] + mthgxl[c] + nadph[c]	D-Lactaldehyde + Nicotinamide adenine dinucleotide phosphate <=> H+ + Methylglyoxal + Nicotinamide adenine dinucleotide phosphate - reduced	MDA-MB-231	MDA-MB-435		MDA-MB-231	MDA-MB-435
				0	0.77961		0.82	0.62
PROSC	Alanine and Aspartate Metabolism	ala_DASH_L[c] <=> ala_DASH_D[c]	L-Alanine <=> D-Alanine	Hs578t	BT549		Hs578t	BT549
				0	0.664017		0.26	0.58
FH	Citric Acid Cycle	fum[m] + h2o[m] <=> mal_DASH_L[m]	Fumarate + H2O <=> L-Malate	MDA-MB-435	BT549		MDA-MB-435	BT549
				0.164583	0.79638		0.81	0.96
CAT	ROS Detoxification	2h2o2[m] => 2h2o[m] + o2[m]	2Hydrogen peroxide => 2H2O + O2	MDA-MB-435	MDA-MB-231		MDA-MB-435	MDA-MB-231
				0	0.574376		0.73	1.01
CRAT	Fatty Acid Metabolism	accoa[x] + crn[x] <=> acrn[x] + coa[x]	Acetyl-CoA + L-Carnitine <=> O-Acetylcarnitine + Coenzyme A	MDA-MB-231	BT549		MDA-MB-231	BT549
				0	0.503802		0.47	0.52
SGPL1	Sphingolipid Metabolism	h2o[r] + sphs1p[r] => ethamp[r] + h[r] + hdca[r]	H2O + Sphingosine 1-phosphate => Ethanolamine phosphate + H+ + Hexadecanoate (n-C16:0)	BT549	MDA-MB-231		BT549	MDA-MB-231
				0.26337	0.720229		0.76	0.97
HSD17B7	Steroid Metabolism	estrone[r] + h[r] + nadph[r] => estradiol[r] + nadp[r]	Estrone + H+ + Nicotinamide adenine dinucleotide phosphate - reduced => Estradiol + Nicotinamide adenine dinucleotide phosphate	Hs578t	MDA-MB-231		Hs578t	MDA-MB-231
				0.340246	0.757051		0.7	0.96
ISYNA1	Inositol Phosphate Metabolism	g6p[c] => mi1p_DASH_D[c]	D-Glucose 6-phosphate => 1D-myo-Inositol 1-phosphate	MDA-MB-231	Hs578t		MDA-MB-231	Hs578t
				0	0.417133		0.56	0.68
SRM	Urea cycle/amino group metabolism	ametam[c] + ptrc[c] => 5mta[c] + h[c] + spmd[c]	S-Adenosylmethioninamine + Putrescine => 5-Methylthioadenosine + H+ + Spermidine	BT549	MDA-MB-435		BT549	MDA-MB-435
				0.531885	0.957867		0.59	0.74
BCAT1	Valine, Leucine, and Isoleucine Metabolism	akg[c] + leu_DASH_L[c] <=> 4mop[c] + glu_DASH_L[c]	2-Oxoglutarate + L-Leucine <=> 4-Methyl-2-oxopentanoate + L-Glutamate	BT549	Hs578t		BT549	Hs578t
				0.155851	0.523192		0.86	0.71
G6PD	Pentose Phosphate Pathway	g6p[c] + nadp[c] <=> 6pgl[c] + h[c] + nadph[c]	D-Glucose 6-phosphate + Nicotinamide adenine dinucleotide phosphate <=> 6-phospho-D-glucono-1,5-lactone + H+ + Nicotinamide adenine dinucleotide phosphate - reduced	MDA-MB-231	Hs578t		MDA-MB-231	Hs578t
				0.336225	0.720099		0.46	0.67
HMGCS2	Cholesterol Metabolism	aacoa[m] + accoa[m] + h2o[m] => coa[m] + h[m] + hmgcoa[m]	Acetoacetyl-CoA + Acetyl-CoA + H2O => Coenzyme A + H+ + Hydroxymethylglutaryl-CoA	Hs578t	BT549		Hs578t	BT549
				0	0.232304		0.51	0.65
[c] - cytoplasm	Matched predictions
[m] - mitochondria	Mismatched predictions
[x] = peroxisome
[r] - ER
MDA-MB-435
MDA-MB-231
Hs578t
BT549
